# Supplementary material for: Drug-target interactions prediction using marginalized denoising model on heterogeneous networks
Source: BMC Bioinformatics. 2020 Jul 23;21:330. doi: 10.1186/s12859-020-03662-8 (PMC7653902; doi:10.1186/s12859-020-03662-8)
Supplement: Supplementary file 1 — Additional file 1. Compound-Protein Interaction pairs selected for large-scale CPIs prediction. This file records the detailed compound-protein interaction pairs selected for large-scale CPIs prediction. These data were extracted from STITCH database (Version 5.0) with combined scores greater than 900 in Homo sapiens and contains 13,286 drugs, 5313 targets, and 116,199 interactions. In this file, compounds are derived from PubChem with the prefix “CID”, proteins are derived from Ensembl with the prefix “ENSP”, scores are the combined scores in STITCH database. The scores indicate the interaction probability of corresponding compound protein interaction pair. All detailed information about these interactions can be found in STITCH database. [file 12859_2020_3662_MOESM1_ESM.txt]

CIDm90658156	ENSP00000329858	935
CIDm90470996	ENSP00000321326	937
CIDm88303032	ENSP00000417335	942
CIDm86583374	ENSP00000296795	994
CIDm86583374	ENSP00000363089	951
CIDm86583374	ENSP00000369581	916
CIDm73819543	ENSP00000373700	900
CIDm73659118	ENSP00000327251	910
CIDm72946782	ENSP00000430432	922
CIDm72710568	ENSP00000357494	960
CIDm72710568	ENSP00000373700	930
CIDm72706840	ENSP00000309477	938
CIDm72706087	ENSP00000286648	914
CIDm72206645	ENSP00000311579	912
CIDm72206641	ENSP00000311579	912
CIDm72193935	ENSP00000311579	904
CIDm71717757	ENSP00000303325	929
CIDm71662076	ENSP00000358511	912
CIDm71661716	ENSP00000358511	948
CIDm71598545	ENSP00000332116	926
CIDm71563406	ENSP00000359339	991
CIDm71484079	ENSP00000447173	912
CIDm71481097	ENSP00000384863	903
CIDm71307955	ENSP00000353824	960
CIDm71307955	ENSP00000362608	960
CIDm71307955	ENSP00000365692	960
CIDm71304806	ENSP00000358727	948
CIDm71270198	ENSP00000228476	944
CIDm71259491	ENSP00000398655	930
CIDm70695812	ENSP00000308549	920
CIDm70695640	ENSP00000301645	988
CIDm70679302	ENSP00000438284	912
CIDm70679011	ENSP00000232461	900
CIDm70678657	ENSP00000303174	900
CIDm70678657	ENSP00000304845	900
CIDm70678539	ENSP00000260356	900
CIDm70678539	ENSP00000268171	900
CIDm70678539	ENSP00000330382	900
CIDm70678539	ENSP00000339730	900
CIDm70678539	ENSP00000346508	900
CIDm70678539	ENSP00000355751	900
CIDm70678539	ENSP00000357362	900
CIDm70678539	ENSP00000378517	900
CIDm67458671	ENSP00000438284	902
CIDm67061712	ENSP00000263967	915
CIDm66577038	ENSP00000313681	951
CIDm60194750	ENSP00000286648	911
CIDm60165311	ENSP00000261465	933
CIDm59422203	ENSP00000391676	915
CIDm59259014	ENSP00000352121	904
CIDm59258964	ENSP00000352121	920
CIDm59239114	ENSP00000270202	949
CIDm59239114	ENSP00000354558	940
CIDm57525860	ENSP00000372750	907
CIDm57520123	ENSP00000217961	925
CIDm57404548	ENSP00000318585	973
CIDm57404548	ENSP00000332979	906
CIDm57379345	ENSP00000373700	912
CIDm57347769	ENSP00000286186	906
CIDm57345410	ENSP00000381657	962
CIDm57339795	ENSP00000255008	936
CIDm57339795	ENSP00000350198	969
CIDm57339788	ENSP00000350198	958
CIDm57339550	ENSP00000350198	993
CIDm57339303	ENSP00000365775	900
CIDm57339303	ENSP00000450560	900
CIDm57339178	ENSP00000240617	900
CIDm57339178	ENSP00000257694	900
CIDm57339178	ENSP00000261407	909
CIDm57339178	ENSP00000290472	900
CIDm57339178	ENSP00000302177	908
CIDm57339178	ENSP00000317300	900
CIDm57339178	ENSP00000320337	900
CIDm57339178	ENSP00000324944	908
CIDm57339178	ENSP00000333142	909
CIDm57339178	ENSP00000368305	900
CIDm57339178	ENSP00000382434	900
CIDm57339178	ENSP00000396045	900
CIDm57300180	ENSP00000345096	950
CIDm57300180	ENSP00000352540	946
CIDm57044464	ENSP00000249005	930
CIDm56962336	ENSP00000381657	913
CIDm56950369	ENSP00000375066	930
CIDm56927993	ENSP00000307697	900
CIDm56927993	ENSP00000348775	900
CIDm56927993	ENSP00000420914	900
CIDm56927983	ENSP00000258145	900
CIDm56927982	ENSP00000258145	900
CIDm56927982	ENSP00000306920	900
CIDm56927981	ENSP00000258145	900
CIDm56927981	ENSP00000306920	900
CIDm56927980	ENSP00000258145	900
CIDm56927980	ENSP00000262551	900
CIDm56927980	ENSP00000266718	900
CIDm56927980	ENSP00000266719	900
CIDm56927980	ENSP00000306920	900
CIDm56927980	ENSP00000343924	900
CIDm56927980	ENSP00000347041	900
CIDm56927980	ENSP00000364700	900
CIDm56927980	ENSP00000387356	900
CIDm56927979	ENSP00000262551	900
CIDm56927979	ENSP00000266718	900
CIDm56927979	ENSP00000266719	900
CIDm56927979	ENSP00000306920	900
CIDm56927979	ENSP00000343924	900
CIDm56927979	ENSP00000347041	900
CIDm56927979	ENSP00000364700	900
CIDm56927979	ENSP00000387356	900
CIDm56927963	ENSP00000307697	900
CIDm56927963	ENSP00000348775	900
CIDm56927963	ENSP00000420914	900
CIDm56927913	ENSP00000247461	900
CIDm56927913	ENSP00000300289	900
CIDm56927913	ENSP00000320866	900
CIDm56927913	ENSP00000340466	900
CIDm56927912	ENSP00000360687	900
CIDm56927907	ENSP00000209668	900
CIDm56927902	ENSP00000247933	900
CIDm56927902	ENSP00000339801	900
CIDm56927901	ENSP00000247933	900
CIDm56927876	ENSP00000254759	900
CIDm56927872	ENSP00000248041	932
CIDm56927864	ENSP00000247461	900
CIDm56927864	ENSP00000300289	900
CIDm56927864	ENSP00000320866	900
CIDm56927864	ENSP00000340466	900
CIDm56851582	ENSP00000265572	975
CIDm56842239	ENSP00000361125	944
CIDm56841936	ENSP00000253496	959
CIDm56603803	ENSP00000447173	912
CIDm56603772	ENSP00000360683	962
CIDm56602140	ENSP00000428824	909
CIDm55300606	ENSP00000209929	900
CIDm54766013	ENSP00000364133	910
CIDm54764565	ENSP00000309597	929
CIDm54758671	ENSP00000265838	900
CIDm54758671	ENSP00000356015	900
CIDm54734719	ENSP00000335153	938
CIDm54727975	ENSP00000219240	968
CIDm54693559	ENSP00000273430	968
CIDm54690031	ENSP00000260682	923
CIDm54685524	ENSP00000308541	923
CIDm54677977	ENSP00000219240	998
CIDm54677977	ENSP00000225577	938
CIDm54677920	ENSP00000411532	944
CIDm54676905	ENSP00000308176	913
CIDm53734048	ENSP00000216465	936
CIDm53629505	ENSP00000269305	908
CIDm53629505	ENSP00000269571	905
CIDm53629505	ENSP00000275493	902
CIDm53629505	ENSP00000297469	948
CIDm53629505	ENSP00000314151	977
CIDm53629505	ENSP00000356113	910
CIDm53629505	ENSP00000358903	912
CIDm53629505	ENSP00000363822	993
CIDm53629505	ENSP00000370253	982
CIDm53492727	ENSP00000245312	916
CIDm53477801	ENSP00000413575	900
CIDm53477714	ENSP00000264039	913
CIDm53477714	ENSP00000338548	937
CIDm53477714	ENSP00000356671	928
CIDm53477674	ENSP00000287996	916
CIDm53477674	ENSP00000293756	900
CIDm53477674	ENSP00000323780	915
CIDm53477674	ENSP00000338352	900
CIDm53477671	ENSP00000293756	900
CIDm53477671	ENSP00000323780	900
CIDm53477671	ENSP00000331103	900
CIDm53472153	ENSP00000324464	921
CIDm53472153	ENSP00000352929	930
CIDm53469059	ENSP00000307235	959
CIDm53379742	ENSP00000293756	900
CIDm53379742	ENSP00000323780	900
CIDm53379742	ENSP00000331103	900
CIDm53378763	ENSP00000340684	923
CIDm53357478	ENSP00000300093	963
CIDm53356764	ENSP00000240617	900
CIDm53356764	ENSP00000290472	900
CIDm53356764	ENSP00000320337	900
CIDm53356764	ENSP00000382434	900
CIDm53356762	ENSP00000234454	900
CIDm53356762	ENSP00000270202	900
CIDm53356762	ENSP00000297494	900
CIDm53356762	ENSP00000335153	900
CIDm53356734	ENSP00000283415	900
CIDm53356734	ENSP00000290472	900
CIDm53356734	ENSP00000317300	900
CIDm53356734	ENSP00000355963	900
CIDm53356734	ENSP00000364243	900
CIDm53356734	ENSP00000364252	900
CIDm53356734	ENSP00000368140	900
CIDm53356734	ENSP00000396045	900
CIDm53356725	ENSP00000252675	900
CIDm53356725	ENSP00000286955	900
CIDm53356725	ENSP00000302599	900
CIDm53356725	ENSP00000305603	900
CIDm53356725	ENSP00000351602	900
CIDm53354764	ENSP00000353915	990
CIDm53346511	ENSP00000396308	915
CIDm53346510	ENSP00000396308	903
CIDm53340666	ENSP00000334061	953
CIDm53330936	ENSP00000299178	964
CIDm53318977	ENSP00000299766	908
CIDm53297434	ENSP00000369050	900
CIDm53297338	ENSP00000259407	900
CIDm53262342	ENSP00000312021	900
CIDm53262342	ENSP00000343318	909
CIDm53262342	ENSP00000345477	900
CIDm53262342	ENSP00000375748	900
CIDm53239748	ENSP00000252675	900
CIDm53239748	ENSP00000265012	973
CIDm53239748	ENSP00000286955	900
CIDm53239748	ENSP00000302599	900
CIDm53239748	ENSP00000305595	911
CIDm53239748	ENSP00000305603	900
CIDm53239748	ENSP00000312021	900
CIDm53239748	ENSP00000320965	913
CIDm53239748	ENSP00000321874	900
CIDm53239748	ENSP00000351602	909
CIDm53239748	ENSP00000352144	910
CIDm53239748	ENSP00000369055	916
CIDm53239748	ENSP00000375748	900
CIDm53239748	ENSP00000377717	900
CIDm53239726	ENSP00000291839	965
CIDm53239726	ENSP00000306920	900
CIDm53239726	ENSP00000321343	983
CIDm53239726	ENSP00000329214	970
CIDm53239726	ENSP00000336733	970
CIDm53239726	ENSP00000345477	931
CIDm53239726	ENSP00000390784	912
CIDm53239726	ENSP00000417583	987
CIDm53235510	ENSP00000393312	972
CIDm53235510	ENSP00000410294	976
CIDm52941006	ENSP00000373169	959
CIDm52940192	ENSP00000306920	900
CIDm52940166	ENSP00000317842	900
CIDm52940166	ENSP00000353720	900
CIDm52940166	ENSP00000428864	900
CIDm52940166	ENSP00000444052	900
CIDm52940161	ENSP00000317842	900
CIDm52940161	ENSP00000353720	900
CIDm52940161	ENSP00000428864	900
CIDm52940161	ENSP00000444052	900
CIDm52922055	ENSP00000333664	900
CIDm52922055	ENSP00000360569	900
CIDm52922055	ENSP00000420914	900
CIDm52922054	ENSP00000333664	900
CIDm52922054	ENSP00000360569	900
CIDm52922054	ENSP00000420914	900
CIDm52922050	ENSP00000322229	929
CIDm52922050	ENSP00000346693	900
CIDm52922038	ENSP00000218104	900
CIDm52922038	ENSP00000278840	900
CIDm52922038	ENSP00000346693	900
CIDm52922038	ENSP00000420914	900
CIDm52922035	ENSP00000278840	900
CIDm52922035	ENSP00000322229	900
CIDm52922035	ENSP00000346693	900
CIDm52922034	ENSP00000278840	914
CIDm52922034	ENSP00000322229	914
CIDm52922034	ENSP00000346693	909
CIDm52922033	ENSP00000278840	900
CIDm52922033	ENSP00000281455	900
CIDm52922033	ENSP00000322229	900
CIDm52922030	ENSP00000218104	900
CIDm52922030	ENSP00000278840	913
CIDm52922030	ENSP00000346693	900
CIDm52922029	ENSP00000218104	900
CIDm52922029	ENSP00000278840	914
CIDm52922029	ENSP00000346693	900
CIDm52922028	ENSP00000278840	914
CIDm52922028	ENSP00000322229	921
CIDm52922028	ENSP00000346693	916
CIDm52922022	ENSP00000315013	987
CIDm52922022	ENSP00000413575	981
CIDm52921886	ENSP00000251535	900
CIDm52921886	ENSP00000292596	900
CIDm52921886	ENSP00000296522	900
CIDm52921886	ENSP00000311572	900
CIDm52921886	ENSP00000363512	900
CIDm52921886	ENSP00000369858	900
CIDm52921885	ENSP00000296522	900
CIDm52921885	ENSP00000311572	900
CIDm52918894	ENSP00000336764	912
CIDm52914861	ENSP00000396308	912
CIDm52914860	ENSP00000396308	905
CIDm51358113	ENSP00000313420	901
CIDm51358113	ENSP00000354558	994
CIDm51351668	ENSP00000252675	900
CIDm51351668	ENSP00000286955	900
CIDm51351668	ENSP00000302599	900
CIDm51351668	ENSP00000305603	900
CIDm51351668	ENSP00000312021	900
CIDm51351668	ENSP00000351602	900
CIDm51351668	ENSP00000361110	900
CIDm51351668	ENSP00000375748	900
CIDm51049968	ENSP00000376177	960
CIDm51039095	ENSP00000410294	927
CIDm51003467	ENSP00000234961	981
CIDm51003467	ENSP00000265572	995
CIDm51003467	ENSP00000394624	992
CIDm51001932	ENSP00000366563	922
CIDm50997747	ENSP00000263640	910
CIDm50986183	ENSP00000225740	929
CIDm50986183	ENSP00000255084	929
CIDm50986183	ENSP00000366927	914
CIDm50986092	ENSP00000254759	900
CIDm50986074	ENSP00000254759	900
CIDm50986065	ENSP00000225740	940
CIDm50986065	ENSP00000255084	940
CIDm50986065	ENSP00000366927	920
CIDm50915251	ENSP00000360626	918
CIDm49866839	ENSP00000270142	958
CIDm49866574	ENSP00000244051	900
CIDm49866574	ENSP00000417901	900
CIDm49852326	ENSP00000318868	900
CIDm49852326	ENSP00000365775	900
CIDm49852326	ENSP00000450560	900
CIDm49850262	ENSP00000334061	914
CIDm49843456	ENSP00000341044	959
CIDm49837853	ENSP00000430269	961
CIDm49836058	ENSP00000200676	964
CIDm49836027	ENSP00000354558	995
CIDm49835950	ENSP00000258662	932
CIDm49835950	ENSP00000419628	973
CIDm49806720	ENSP00000373700	968
CIDm49800198	ENSP00000227758	923
CIDm49791940	ENSP00000216124	929
CIDm49783410	ENSP00000358511	930
CIDm49783410	ENSP00000363596	915
CIDm46947876	ENSP00000368552	963
CIDm46943411	ENSP00000261465	920
CIDm46937040	ENSP00000309591	946
CIDm46931209	ENSP00000369050	932
CIDm46931166	ENSP00000310551	934
CIDm46931166	ENSP00000333142	900
CIDm46931166	ENSP00000356436	900
CIDm46931165	ENSP00000310551	932
CIDm46931165	ENSP00000325136	922
CIDm46931165	ENSP00000333142	914
CIDm46931165	ENSP00000356436	900
CIDm46931165	ENSP00000370023	900
CIDm46926360	ENSP00000332258	969
CIDm46926157	ENSP00000264228	900
CIDm46926111	ENSP00000285093	900
CIDm46926111	ENSP00000325136	900
CIDm46926111	ENSP00000333664	900
CIDm46907908	ENSP00000333664	919
CIDm46907908	ENSP00000360569	900
CIDm46907908	ENSP00000420914	909
CIDm46907787	ENSP00000263377	956
CIDm46907787	ENSP00000354568	930
CIDm46907787	ENSP00000378702	910
CIDm46906090	ENSP00000262764	900
CIDm46906090	ENSP00000263088	910
CIDm46906090	ENSP00000283415	900
CIDm46906090	ENSP00000290472	900
CIDm46906090	ENSP00000317177	900
CIDm46906090	ENSP00000317300	900
CIDm46906090	ENSP00000325958	900
CIDm46906090	ENSP00000342793	908
CIDm46906090	ENSP00000348901	900
CIDm46906090	ENSP00000355963	900
CIDm46906090	ENSP00000364243	900
CIDm46906090	ENSP00000364252	900
CIDm46906090	ENSP00000368140	918
CIDm46906090	ENSP00000376372	900
CIDm46906090	ENSP00000396045	900
CIDm46899737	ENSP00000308541	958
CIDm46899735	ENSP00000308541	929
CIDm46898103	ENSP00000396308	916
CIDm46885626	ENSP00000302898	964
CIDm46885626	ENSP00000463999	981
CIDm46878436	ENSP00000252675	900
CIDm46878436	ENSP00000286955	900
CIDm46878436	ENSP00000305603	900
CIDm46878436	ENSP00000318142	900
CIDm46878436	ENSP00000351602	900
CIDm46878436	ENSP00000377717	979
CIDm46878436	ENSP00000379353	915
CIDm46873832	ENSP00000262764	917
CIDm46873832	ENSP00000325958	900
CIDm46873832	ENSP00000419879	916
CIDm46873829	ENSP00000218516	900
CIDm46873829	ENSP00000233840	900
CIDm46873829	ENSP00000294064	939
CIDm46873829	ENSP00000306920	900
CIDm46866705	ENSP00000263967	989
CIDm46866705	ENSP00000352121	972
CIDm46866705	ENSP00000366563	974
CIDm46863664	ENSP00000243167	906
CIDm46854654	ENSP00000246553	903
CIDm46843906	ENSP00000298910	949
CIDm46225302	ENSP00000347847	914
CIDm46225242	ENSP00000265572	998
CIDm46225242	ENSP00000394624	983
CIDm46222048	ENSP00000342560	941
CIDm46216795	ENSP00000241453	928
CIDm46216795	ENSP00000264818	930
CIDm46216795	ENSP00000371067	986
CIDm46207586	ENSP00000216911	934
CIDm46200989	ENSP00000359682	937
CIDm46179018	ENSP00000353824	964
CIDm46179018	ENSP00000362608	964
CIDm46179018	ENSP00000365692	964
CIDm46174936	ENSP00000376177	945
CIDm46173446	ENSP00000357535	900
CIDm46173086	ENSP00000265403	900
CIDm46173086	ENSP00000387683	900
CIDm45483813	ENSP00000305372	949
CIDm45480163	ENSP00000256442	924
CIDm45479662	ENSP00000340684	900
CIDm45479662	ENSP00000367309	900
CIDm45479424	ENSP00000293756	900
CIDm45479424	ENSP00000313070	900
CIDm45479424	ENSP00000323780	900
CIDm45479424	ENSP00000331103	900
CIDm45479424	ENSP00000338352	900
CIDm45479424	ENSP00000380129	900
CIDm45479342	ENSP00000365462	900
CIDm45479342	ENSP00000419027	900
CIDm45479248	ENSP00000321988	900
CIDm45479248	ENSP00000338742	900
CIDm45479210	ENSP00000221700	900
CIDm45378677	ENSP00000359285	911
CIDm45378675	ENSP00000359285	911
CIDm45378545	ENSP00000359285	911
CIDm45378543	ENSP00000359285	911
CIDm45279912	ENSP00000229794	958
CIDm45272686	ENSP00000359285	935
CIDm45266911	ENSP00000333813	900
CIDm45266911	ENSP00000360149	900
CIDm45266911	ENSP00000435517	900
CIDm45266910	ENSP00000333813	900
CIDm45266910	ENSP00000435517	900
CIDm45266892	ENSP00000417764	900
CIDm45266892	ENSP00000430236	900
CIDm45266891	ENSP00000266483	900
CIDm45266891	ENSP00000299626	900
CIDm45266891	ENSP00000310120	900
CIDm45266891	ENSP00000360149	900
CIDm45266891	ENSP00000435517	900
CIDm45266512	ENSP00000417764	900
CIDm45266512	ENSP00000430236	900
CIDm45266511	ENSP00000333813	900
CIDm45266511	ENSP00000435517	900
CIDm45266510	ENSP00000266483	900
CIDm45266510	ENSP00000299626	900
CIDm45266510	ENSP00000310120	900
CIDm45266510	ENSP00000360149	900
CIDm45266509	ENSP00000266483	900
CIDm45266509	ENSP00000296255	900
CIDm45266509	ENSP00000299626	900
CIDm45266509	ENSP00000310120	900
CIDm45266509	ENSP00000376472	900
CIDm45259178	ENSP00000321343	915
CIDm45259178	ENSP00000341562	922
CIDm45259178	ENSP00000379353	961
CIDm45259176	ENSP00000291839	900
CIDm45259176	ENSP00000321343	900
CIDm45259176	ENSP00000345477	900
CIDm45259174	ENSP00000252675	900
CIDm45259174	ENSP00000286955	900
CIDm45259174	ENSP00000302599	907
CIDm45259174	ENSP00000305595	900
CIDm45259174	ENSP00000305603	900
CIDm45259174	ENSP00000310696	900
CIDm45259174	ENSP00000312021	900
CIDm45259174	ENSP00000319636	900
CIDm45259174	ENSP00000320965	900
CIDm45259174	ENSP00000321874	900
CIDm45259174	ENSP00000351602	951
CIDm45259174	ENSP00000352144	900
CIDm45259174	ENSP00000369055	900
CIDm45259174	ENSP00000375748	907
CIDm45259174	ENSP00000377717	908
CIDm45259166	ENSP00000233840	918
CIDm45259166	ENSP00000261416	900
CIDm45259166	ENSP00000268097	900
CIDm45259166	ENSP00000294064	929
CIDm45259166	ENSP00000306920	900
CIDm45259166	ENSP00000341562	915
CIDm45259166	ENSP00000366549	986
CIDm45259166	ENSP00000379353	921
CIDm45258277	ENSP00000333568	956
CIDm45254037	ENSP00000372023	914
CIDm45142457	ENSP00000317272	960
CIDm45100495	ENSP00000341044	955
CIDm45100480	ENSP00000320043	912
CIDm44828492	ENSP00000358511	921
CIDm44814423	ENSP00000266086	914
CIDm44814423	ENSP00000327943	977
CIDm44632017	ENSP00000356520	939
CIDm44632017	ENSP00000399985	949
CIDm44630412	ENSP00000306920	900
CIDm44609795	ENSP00000353824	918
CIDm44609795	ENSP00000362608	993
CIDm44609795	ENSP00000365692	923
CIDm44607530	ENSP00000265171	900
CIDm44607530	ENSP00000275493	985
CIDm44599828	ENSP00000265572	967
CIDm44560117	ENSP00000358511	921
CIDm44557636	ENSP00000306138	931
CIDm44517649	ENSP00000361423	933
CIDm44517648	ENSP00000350941	914
CIDm44517648	ENSP00000361423	947
CIDm44516953	ENSP00000352121	941
CIDm44516953	ENSP00000354558	957
CIDm44513473	ENSP00000353731	973
CIDm44475990	ENSP00000366563	945
CIDm44475989	ENSP00000366563	912
CIDm44475988	ENSP00000366563	912
CIDm44475985	ENSP00000366563	913
CIDm44475968	ENSP00000296122	929
CIDm44473150	ENSP00000369858	919
CIDm44447365	ENSP00000234961	929
CIDm44428111	ENSP00000299178	971
CIDm44404987	ENSP00000359899	912
CIDm44366080	ENSP00000318077	939
CIDm44354620	ENSP00000357858	905
CIDm44316613	ENSP00000299178	901
CIDm44316613	ENSP00000338072	951
CIDm44316613	ENSP00000356094	968
CIDm44290317	ENSP00000323516	994
CIDm44285349	ENSP00000216336	911
CIDm44285349	ENSP00000301420	977
CIDm44285349	ENSP00000308541	929
CIDm44285349	ENSP00000308938	922
CIDm44285349	ENSP00000361850	922
CIDm44285349	ENSP00000364709	922
CIDm44273133	ENSP00000394624	902
CIDm44263992	ENSP00000303325	954
CIDm44251605	ENSP00000318585	909
CIDm44251517	ENSP00000353824	900
CIDm44237398	ENSP00000265403	900
CIDm44237398	ENSP00000387683	900
CIDm44237393	ENSP00000265403	900
CIDm44237393	ENSP00000387683	900
CIDm44237380	ENSP00000265403	900
CIDm44237380	ENSP00000387683	900
CIDm44237349	ENSP00000265403	900
CIDm44237349	ENSP00000387683	900
CIDm44237265	ENSP00000321988	900
CIDm44237265	ENSP00000338742	900
CIDm44237232	ENSP00000265403	900
CIDm44237232	ENSP00000387683	900
CIDm44237214	ENSP00000265403	900
CIDm44237214	ENSP00000387683	900
CIDm44237094	ENSP00000378505	966
CIDm44237094	ENSP00000394734	962
CIDm44232539	ENSP00000430269	949
CIDm44229235	ENSP00000368727	900
CIDm44224257	ENSP00000260731	940
CIDm44224045	ENSP00000353104	900
CIDm44215880	ENSP00000295589	959
CIDm44208891	ENSP00000257068	920
CIDm44208891	ENSP00000302811	920
CIDm44205240	ENSP00000343204	963
CIDm44205240	ENSP00000371067	943
CIDm44201386	ENSP00000396308	930
CIDm44190828	ENSP00000381333	938
CIDm44188280	ENSP00000373169	963
CIDm44187909	ENSP00000234961	991
CIDm44187908	ENSP00000234961	994
CIDm44186666	ENSP00000304501	949
CIDm44176398	ENSP00000218104	900
CIDm44176398	ENSP00000420914	900
CIDm44176388	ENSP00000261416	900
CIDm44176388	ENSP00000268097	941
CIDm44176388	ENSP00000323479	932
CIDm44176388	ENSP00000343318	900
CIDm44176388	ENSP00000379680	900
CIDm44176387	ENSP00000216264	989
CIDm44176387	ENSP00000219334	911
CIDm44176382	ENSP00000219789	939
CIDm44176382	ENSP00000262764	914
CIDm44176382	ENSP00000295887	985
CIDm44176382	ENSP00000325958	900
CIDm44176382	ENSP00000368140	944
CIDm44176382	ENSP00000419879	926
CIDm44176356	ENSP00000344220	958
CIDm44142782	ENSP00000430269	960
CIDm44141939	ENSP00000388648	958
CIDm44141860	ENSP00000308720	921
CIDm44140550	ENSP00000240617	900
CIDm44140550	ENSP00000290472	900
CIDm44140550	ENSP00000320337	900
CIDm44140550	ENSP00000382434	900
CIDm44140549	ENSP00000216124	908
CIDm44140549	ENSP00000218516	911
CIDm44140549	ENSP00000306920	900
CIDm44140549	ENSP00000378394	912
CIDm44139752	ENSP00000325822	953
CIDm44129648	ENSP00000265572	919
CIDm44129621	ENSP00000228740	958
CIDm44123501	ENSP00000237858	900
CIDm44123501	ENSP00000306100	900
CIDm44123501	ENSP00000358727	900
CIDm44123501	ENSP00000376776	900
CIDm42647299	ENSP00000229794	958
CIDm42644902	ENSP00000305372	922
CIDm42642645	ENSP00000241453	906
CIDm42642645	ENSP00000261799	908
CIDm42642645	ENSP00000263798	909
CIDm42642645	ENSP00000263923	982
CIDm42642645	ENSP00000282397	905
CIDm42642645	ENSP00000288135	905
CIDm42642645	ENSP00000295408	910
CIDm42642645	ENSP00000296474	916
CIDm42642645	ENSP00000301178	975
CIDm42642645	ENSP00000317272	997
CIDm42642645	ENSP00000347942	910
CIDm42642645	ENSP00000350941	958
CIDm42642645	ENSP00000369375	908
CIDm42641863	ENSP00000303424	946
CIDm42641863	ENSP00000332812	962
CIDm42633508	ENSP00000372750	901
CIDm42628063	ENSP00000364709	958
CIDm42627755	ENSP00000401445	958
CIDm42626463	ENSP00000267502	900
CIDm42626463	ENSP00000359245	900
CIDm42626418	ENSP00000261407	974
CIDm42626418	ENSP00000290472	900
CIDm42626418	ENSP00000317300	953
CIDm42626418	ENSP00000320337	900
CIDm42626418	ENSP00000324944	969
CIDm42626418	ENSP00000364252	919
CIDm42626418	ENSP00000382434	900
CIDm42626418	ENSP00000396045	900
CIDm42626417	ENSP00000261407	900
CIDm42626417	ENSP00000290472	900
CIDm42626417	ENSP00000317300	900
CIDm42626417	ENSP00000320337	900
CIDm42626417	ENSP00000324944	900
CIDm42626417	ENSP00000364252	900
CIDm42626417	ENSP00000382434	900
CIDm42626417	ENSP00000396045	900
CIDm42615254	ENSP00000308541	958
CIDm42615253	ENSP00000308541	962
CIDm42611257	ENSP00000288602	981
CIDm42608445	ENSP00000291700	957
CIDm42608390	ENSP00000003100	900
CIDm42607304	ENSP00000292596	907
CIDm42607304	ENSP00000363512	900
CIDm42607304	ENSP00000369858	900
CIDm42607303	ENSP00000292596	900
CIDm42607303	ENSP00000293761	900
CIDm42607303	ENSP00000363512	914
CIDm42607303	ENSP00000369858	900
CIDm40563218	ENSP00000398698	900
CIDm40468198	ENSP00000260682	991
CIDm40468198	ENSP00000295897	907
CIDm40468184	ENSP00000260682	944
CIDm40468184	ENSP00000308541	929
CIDm29971038	ENSP00000265403	900
CIDm29971038	ENSP00000387683	900
CIDm28408235	ENSP00000360290	914
CIDm26275995	ENSP00000311032	976
CIDm26275995	ENSP00000361125	964
CIDm26275995	ENSP00000361405	975
CIDm26275995	ENSP00000410076	976
CIDm25920890	ENSP00000332816	958
CIDm25880656	ENSP00000219070	915
CIDm25880656	ENSP00000236826	912
CIDm25880656	ENSP00000299855	973
CIDm25880656	ENSP00000361405	915
CIDm25322842	ENSP00000362608	958
CIDm25271602	ENSP00000315013	900
CIDm25271602	ENSP00000333664	900
CIDm25271602	ENSP00000358831	900
CIDm25271602	ENSP00000420914	900
CIDm25271601	ENSP00000333664	900
CIDm25271601	ENSP00000420914	900
CIDm25271577	ENSP00000308541	958
CIDm25265829	ENSP00000216911	941
CIDm25262792	ENSP00000354558	952
CIDm25246300	ENSP00000262290	912
CIDm25245520	ENSP00000306100	900
CIDm25245314	ENSP00000264228	900
CIDm25245314	ENSP00000361667	900
CIDm25245205	ENSP00000287996	929
CIDm25245205	ENSP00000293756	914
CIDm25245205	ENSP00000323780	927
CIDm25245205	ENSP00000331103	925
CIDm25245205	ENSP00000338352	914
CIDm25245205	ENSP00000363046	900
CIDm25245147	ENSP00000367086	900
CIDm25244729	ENSP00000357535	900
CIDm25244244	ENSP00000361625	900
CIDm25244134	ENSP00000357535	900
CIDm25244026	ENSP00000349595	967
CIDm25240297	ENSP00000234371	999
CIDm25240297	ENSP00000356162	905
CIDm25234917	ENSP00000308176	932
CIDm25229563	ENSP00000310551	908
CIDm25229563	ENSP00000325136	900
CIDm25229563	ENSP00000333142	919
CIDm25229563	ENSP00000356436	900
CIDm25229563	ENSP00000368140	908
CIDm25229563	ENSP00000370023	900
CIDm25229552	ENSP00000223366	958
CIDm25229546	ENSP00000385632	958
CIDm25227436	ENSP00000270202	992
CIDm25220914	ENSP00000308541	962
CIDm25210531	ENSP00000242576	958
CIDm25210493	ENSP00000320171	958
CIDm25210476	ENSP00000285930	958
CIDm25210469	ENSP00000364709	912
CIDm25210273	ENSP00000335153	967
CIDm25203709	ENSP00000261507	900
CIDm25203083	ENSP00000402634	900
CIDm25202943	ENSP00000261507	900
CIDm25202943	ENSP00000359297	900
CIDm25202910	ENSP00000306606	900
CIDm25202910	ENSP00000378359	900
CIDm25202903	ENSP00000357775	900
CIDm25202835	ENSP00000254521	900
CIDm25202835	ENSP00000359297	900
CIDm25202673	ENSP00000254759	900
CIDm25202566	ENSP00000254759	900
CIDm25202335	ENSP00000218104	924
CIDm25202335	ENSP00000365462	900
CIDm25202335	ENSP00000419027	900
CIDm25202335	ENSP00000420914	900
CIDm25201885	ENSP00000261507	900
CIDm25201794	ENSP00000269305	951
CIDm25201794	ENSP00000319788	999
CIDm25201794	ENSP00000339399	911
CIDm25201794	ENSP00000341625	911
CIDm25201774	ENSP00000261507	900
CIDm25201247	ENSP00000354532	947
CIDm25200885	ENSP00000261507	900
CIDm25200717	ENSP00000261507	900
CIDm25200717	ENSP00000359297	900
CIDm25200630	ENSP00000285093	900
CIDm25200630	ENSP00000325136	900
CIDm25200630	ENSP00000333664	900
CIDm25195495	ENSP00000359899	991
CIDm25195495	ENSP00000362810	998
CIDm25195347	ENSP00000227378	958
CIDm25195294	ENSP00000245451	936
CIDm25195124	ENSP00000396308	957
CIDm25182616	ENSP00000268035	903
CIDm25182616	ENSP00000373700	981
CIDm25181321	ENSP00000324806	958
CIDm25174101	ENSP00000229794	958
CIDm25174101	ENSP00000350941	945
CIDm25167777	ENSP00000263967	920
CIDm25167777	ENSP00000352121	958
CIDm25163997	ENSP00000256720	983
CIDm25163997	ENSP00000261407	900
CIDm25163997	ENSP00000261596	958
CIDm25163997	ENSP00000263088	916
CIDm25163997	ENSP00000264409	934
CIDm25163997	ENSP00000265276	924
CIDm25163997	ENSP00000283415	938
CIDm25163997	ENSP00000285518	929
CIDm25163997	ENSP00000290472	900
CIDm25163997	ENSP00000291572	929
CIDm25163997	ENSP00000302177	900
CIDm25163997	ENSP00000310551	929
CIDm25163997	ENSP00000314036	929
CIDm25163997	ENSP00000317300	944
CIDm25163997	ENSP00000324944	900
CIDm25163997	ENSP00000342793	908
CIDm25163997	ENSP00000347581	900
CIDm25163997	ENSP00000352547	900
CIDm25163997	ENSP00000360761	911
CIDm25163997	ENSP00000364243	900
CIDm25163997	ENSP00000364252	900
CIDm25163997	ENSP00000368226	900
CIDm25163997	ENSP00000380184	934
CIDm25163997	ENSP00000390849	900
CIDm25163997	ENSP00000396045	900
CIDm25150857	ENSP00000364687	986
CIDm25147749	ENSP00000386884	943
CIDm25142440	ENSP00000271651	970
CIDm25138294	ENSP00000364133	958
CIDm25138278	ENSP00000216911	920
CIDm25138278	ENSP00000266970	913
CIDm25137904	ENSP00000267842	900
CIDm25137904	ENSP00000307697	900
CIDm25137904	ENSP00000348775	900
CIDm25137904	ENSP00000390722	900
CIDm25137904	ENSP00000420914	900
CIDm25137841	ENSP00000231061	900
CIDm25137841	ENSP00000233242	900
CIDm25137841	ENSP00000236850	900
CIDm25137841	ENSP00000252486	900
CIDm25137841	ENSP00000260402	900
CIDm25137841	ENSP00000261407	900
CIDm25137841	ENSP00000262101	900
CIDm25137841	ENSP00000263431	900
CIDm25137841	ENSP00000273859	900
CIDm25137841	ENSP00000279230	900
CIDm25137841	ENSP00000283684	900
CIDm25137841	ENSP00000290472	900
CIDm25137841	ENSP00000299767	900
CIDm25137841	ENSP00000305355	900
CIDm25137841	ENSP00000308165	900
CIDm25137841	ENSP00000308258	900
CIDm25137841	ENSP00000312946	900
CIDm25137841	ENSP00000317300	900
CIDm25137841	ENSP00000319279	900
CIDm25137841	ENSP00000320337	900
CIDm25137841	ENSP00000320866	900
CIDm25137841	ENSP00000321195	900
CIDm25137841	ENSP00000324944	900
CIDm25137841	ENSP00000332756	900
CIDm25137841	ENSP00000334448	900
CIDm25137841	ENSP00000338185	900
CIDm25137841	ENSP00000349325	900
CIDm25137841	ENSP00000357475	900
CIDm25137841	ENSP00000364252	900
CIDm25137841	ENSP00000371084	900
CIDm25137841	ENSP00000373539	900
CIDm25137841	ENSP00000380150	900
CIDm25137841	ENSP00000382434	900
CIDm25137841	ENSP00000396045	900
CIDm25137841	ENSP00000408695	900
CIDm25137841	ENSP00000430548	900
CIDm25134253	ENSP00000318585	958
CIDm25134252	ENSP00000318585	958
CIDm25134251	ENSP00000318585	958
CIDm25134250	ENSP00000318585	958
CIDm25134249	ENSP00000318585	958
CIDm25123185	ENSP00000359899	908
CIDm25113617	ENSP00000308541	958
CIDm25113616	ENSP00000308541	961
CIDm25113615	ENSP00000308541	962
CIDm25113181	ENSP00000317272	958
CIDm25113179	ENSP00000325290	958
CIDm25113128	ENSP00000308541	963
CIDm25113127	ENSP00000308541	958
CIDm25113126	ENSP00000308541	958
CIDm25113124	ENSP00000343577	958
CIDm25113123	ENSP00000343577	958
CIDm25109291	ENSP00000256906	943
CIDm25109291	ENSP00000296140	969
CIDm25107716	ENSP00000337949	956
CIDm25102847	ENSP00000263923	957
CIDm25102847	ENSP00000317272	957
CIDm25102847	ENSP00000347942	907
CIDm25099184	ENSP00000371067	932
CIDm25097993	ENSP00000366563	940
CIDm25093363	ENSP00000396308	950
CIDm25093361	ENSP00000396308	950
CIDm25077406	ENSP00000303686	988
CIDm25077406	ENSP00000359532	996
CIDm25076820	ENSP00000257254	998
CIDm25075996	ENSP00000217305	923
CIDm25075996	ENSP00000234961	945
CIDm25075996	ENSP00000265572	998
CIDm25075996	ENSP00000394624	978
CIDm25075991	ENSP00000234961	906
CIDm25075991	ENSP00000265572	977
CIDm25075991	ENSP00000394624	932
CIDm25074886	ENSP00000226413	968
CIDm25074411	ENSP00000308610	900
CIDm25070031	ENSP00000342560	936
CIDm25070031	ENSP00000347754	913
CIDm25062766	ENSP00000343204	949
CIDm25058158	ENSP00000261416	985
CIDm25058158	ENSP00000268097	986
CIDm25058158	ENSP00000306920	900
CIDm25058158	ENSP00000341562	909
CIDm25058158	ENSP00000390784	911
CIDm25058157	ENSP00000302441	900
CIDm25058136	ENSP00000364028	958
CIDm25033539	ENSP00000352121	967
CIDm25033539	ENSP00000354558	943
CIDm25026247	ENSP00000359682	991
CIDm25021183	ENSP00000308541	958
CIDm25021165	ENSP00000243167	971
CIDm25021165	ENSP00000265052	994
CIDm25021165	ENSP00000358511	925
CIDm25019940	ENSP00000331746	960
CIDm25019940	ENSP00000376177	987
CIDm25011733	ENSP00000308541	962
CIDm25011732	ENSP00000308541	958
CIDm25011731	ENSP00000350896	958
CIDm25011730	ENSP00000350896	958
CIDm25011729	ENSP00000350896	958
CIDm25011728	ENSP00000350896	958
CIDm25010760	ENSP00000254759	900
CIDm25010746	ENSP00000254759	900
CIDm25010746	ENSP00000310873	900
CIDm25010743	ENSP00000254759	900
CIDm25003075	ENSP00000302846	910
CIDm25001065	ENSP00000354558	996
CIDm24995523	ENSP00000216911	984
CIDm24995523	ENSP00000302898	942
CIDm24995523	ENSP00000463999	974
CIDm24988881	ENSP00000359380	934
CIDm24983075	ENSP00000216802	921
CIDm24978538	ENSP00000250405	938
CIDm24978538	ENSP00000302564	994
CIDm24978538	ENSP00000329623	955
CIDm24978538	ENSP00000330237	933
CIDm24978538	ENSP00000358022	923
CIDm24965990	ENSP00000359899	962
CIDm24965990	ENSP00000362810	971
CIDm24964624	ENSP00000270202	993
CIDm24963047	ENSP00000371067	958
CIDm24963038	ENSP00000337825	958
CIDm24963035	ENSP00000308541	958
CIDm24963035	ENSP00000308720	930
CIDm24958198	ENSP00000355759	992
CIDm24956525	ENSP00000275493	914
CIDm24952929	ENSP00000302846	959
CIDm24950485	ENSP00000337915	914
CIDm24947142	ENSP00000275216	919
CIDm24946690	ENSP00000353791	921
CIDm24946175	ENSP00000352121	961
CIDm24946175	ENSP00000354558	927
CIDm24941254	ENSP00000310928	958
CIDm24941249	ENSP00000300093	956
CIDm24941248	ENSP00000300093	976
CIDm24939268	ENSP00000276218	948
CIDm24906330	ENSP00000215567	900
CIDm24906237	ENSP00000261465	928
CIDm24905375	ENSP00000249373	909
CIDm24905147	ENSP00000354558	981
CIDm24905144	ENSP00000352121	958
CIDm24905143	ENSP00000350941	979
CIDm24905143	ENSP00000352121	958
CIDm24905142	ENSP00000350941	980
CIDm24901763	ENSP00000339730	938
CIDm24894149	ENSP00000327251	980
CIDm24894147	ENSP00000306662	901
CIDm24894147	ENSP00000368766	945
CIDm24894130	ENSP00000216911	922
CIDm24892823	ENSP00000363822	992
CIDm24892815	ENSP00000261483	900
CIDm24892815	ENSP00000395473	900
CIDm24892768	ENSP00000299626	900
CIDm24892768	ENSP00000333813	900
CIDm24892768	ENSP00000360149	900
CIDm24892768	ENSP00000435517	900
CIDm24892767	ENSP00000417764	900
CIDm24892767	ENSP00000430236	900
CIDm24892767	ENSP00000435517	900
CIDm24892752	ENSP00000378260	900
CIDm24892752	ENSP00000417764	900
CIDm24892751	ENSP00000378260	900
CIDm24892748	ENSP00000346142	900
CIDm24892748	ENSP00000378260	900
CIDm24892725	ENSP00000164305	900
CIDm24892725	ENSP00000239891	917
CIDm24892725	ENSP00000259253	900
CIDm24892725	ENSP00000266483	900
CIDm24892725	ENSP00000299626	900
CIDm24892725	ENSP00000310120	900
CIDm24892725	ENSP00000324857	900
CIDm24892725	ENSP00000333813	900
CIDm24892725	ENSP00000350263	900
CIDm24892725	ENSP00000360149	900
CIDm24892725	ENSP00000360644	931
CIDm24892725	ENSP00000365938	900
CIDm24892725	ENSP00000435517	900
CIDm24892721	ENSP00000295770	933
CIDm24892721	ENSP00000296255	948
CIDm24892721	ENSP00000361625	926
CIDm24892721	ENSP00000376472	930
CIDm24889392	ENSP00000241453	991
CIDm24889392	ENSP00000257290	904
CIDm24889392	ENSP00000261799	910
CIDm24889392	ENSP00000286301	910
CIDm24889392	ENSP00000288135	917
CIDm24889392	ENSP00000347942	901
CIDm24886008	ENSP00000256999	966
CIDm24875320	ENSP00000358309	958
CIDm24873526	ENSP00000265572	900
CIDm24871527	ENSP00000358511	954
CIDm24871491	ENSP00000215832	957
CIDm24871491	ENSP00000303830	958
CIDm24864082	ENSP00000266970	958
CIDm24864079	ENSP00000266970	958
CIDm24864078	ENSP00000266970	958
CIDm24864077	ENSP00000266970	958
CIDm24863123	ENSP00000361423	942
CIDm24861080	ENSP00000350896	958
CIDm24860522	ENSP00000164139	957
CIDm24857286	ENSP00000246553	979
CIDm24856436	ENSP00000402084	988
CIDm24851688	ENSP00000301264	958
CIDm24851688	ENSP00000362608	958
CIDm24850912	ENSP00000337459	921
CIDm24850785	ENSP00000337459	970
CIDm24849206	ENSP00000364709	941
CIDm24848925	ENSP00000172229	924
CIDm24848925	ENSP00000216264	923
CIDm24848925	ENSP00000219334	978
CIDm24848925	ENSP00000236850	932
CIDm24848925	ENSP00000263094	908
CIDm24848925	ENSP00000332656	942
CIDm24848925	ENSP00000340409	997
CIDm24848925	ENSP00000351981	953
CIDm24848925	ENSP00000354829	949
CIDm24848925	ENSP00000358525	910
CIDm24848925	ENSP00000386531	940
CIDm24836924	ENSP00000264382	900
CIDm24836820	ENSP00000361405	938
CIDm24836819	ENSP00000364709	960
CIDm24836813	ENSP00000350896	958
CIDm24836812	ENSP00000350896	958
CIDm24830385	ENSP00000359380	912
CIDm24826799	ENSP00000241453	986
CIDm24826799	ENSP00000257290	916
CIDm24826799	ENSP00000263923	964
CIDm24826799	ENSP00000288135	977
CIDm24826799	ENSP00000324740	912
CIDm24826799	ENSP00000337825	903
CIDm24826799	ENSP00000339824	916
CIDm24826799	ENSP00000346671	900
CIDm24826799	ENSP00000347942	978
CIDm24826799	ENSP00000350941	954
CIDm24826799	ENSP00000361423	996
CIDm24826799	ENSP00000363115	905
CIDm24826799	ENSP00000369375	916
CIDm24826799	ENSP00000393312	915
CIDm24826799	ENSP00000410294	903
CIDm24826799	ENSP00000427562	918
CIDm24826799	ENSP00000428924	917
CIDm24812758	ENSP00000266086	906
CIDm24812758	ENSP00000266088	960
CIDm24812758	ENSP00000327943	995
CIDm24805271	ENSP00000375892	958
CIDm24802841	ENSP00000219833	932
CIDm24802841	ENSP00000261707	950
CIDm24802841	ENSP00000270349	908
CIDm24802717	ENSP00000438284	929
CIDm24801863	ENSP00000352157	958
CIDm24801862	ENSP00000352157	958
CIDm24800108	ENSP00000336764	947
CIDm24798742	ENSP00000270202	958
CIDm24798741	ENSP00000270202	958
CIDm24798684	ENSP00000215885	900
CIDm24798684	ENSP00000236850	900
CIDm24798684	ENSP00000240617	900
CIDm24798684	ENSP00000243501	900
CIDm24798684	ENSP00000257694	900
CIDm24798684	ENSP00000261407	918
CIDm24798684	ENSP00000262134	925
CIDm24798684	ENSP00000264005	900
CIDm24798684	ENSP00000276218	900
CIDm24798684	ENSP00000283415	919
CIDm24798684	ENSP00000290472	900
CIDm24798684	ENSP00000295897	900
CIDm24798684	ENSP00000302177	900
CIDm24798684	ENSP00000308024	900
CIDm24798684	ENSP00000312286	900
CIDm24798684	ENSP00000317300	900
CIDm24798684	ENSP00000320337	900
CIDm24798684	ENSP00000325136	900
CIDm24798684	ENSP00000333142	900
CIDm24798684	ENSP00000356436	900
CIDm24798684	ENSP00000364243	900
CIDm24798684	ENSP00000364246	900
CIDm24798684	ENSP00000364249	900
CIDm24798684	ENSP00000364252	900
CIDm24798684	ENSP00000364257	900
CIDm24798684	ENSP00000368305	900
CIDm24798684	ENSP00000370023	900
CIDm24798684	ENSP00000382434	900
CIDm24798684	ENSP00000387662	900
CIDm24798684	ENSP00000393847	900
CIDm24798684	ENSP00000396045	900
CIDm24798682	ENSP00000219345	900
CIDm24798682	ENSP00000221797	900
CIDm24798682	ENSP00000221804	900
CIDm24798682	ENSP00000240617	900
CIDm24798682	ENSP00000257694	900
CIDm24798682	ENSP00000261407	900
CIDm24798682	ENSP00000262134	921
CIDm24798682	ENSP00000283415	911
CIDm24798682	ENSP00000290472	900
CIDm24798682	ENSP00000302177	900
CIDm24798682	ENSP00000317300	921
CIDm24798682	ENSP00000320043	900
CIDm24798682	ENSP00000320337	900
CIDm24798682	ENSP00000333142	900
CIDm24798682	ENSP00000337224	900
CIDm24798682	ENSP00000356436	900
CIDm24798682	ENSP00000363638	900
CIDm24798682	ENSP00000364249	900
CIDm24798682	ENSP00000364252	900
CIDm24798682	ENSP00000368305	900
CIDm24798682	ENSP00000382434	900
CIDm24798682	ENSP00000396045	900
CIDm24798682	ENSP00000407509	900
CIDm24798097	ENSP00000297494	970
CIDm24798097	ENSP00000337459	995
CIDm24785538	ENSP00000268035	983
CIDm24779724	ENSP00000317272	981
CIDm24776445	ENSP00000228682	946
CIDm24776445	ENSP00000249373	996
CIDm24776445	ENSP00000297261	948
CIDm24775005	ENSP00000249373	953
CIDm24772860	ENSP00000335153	905
CIDm24772042	ENSP00000249396	928
CIDm24771867	ENSP00000216911	997
CIDm24771867	ENSP00000463999	933
CIDm24771824	ENSP00000243167	986
CIDm24771772	ENSP00000164305	900
CIDm24771772	ENSP00000240617	900
CIDm24771772	ENSP00000257694	900
CIDm24771772	ENSP00000261407	919
CIDm24771772	ENSP00000267502	907
CIDm24771772	ENSP00000273859	909
CIDm24771772	ENSP00000283684	900
CIDm24771772	ENSP00000290472	914
CIDm24771772	ENSP00000302177	932
CIDm24771772	ENSP00000308258	911
CIDm24771772	ENSP00000317300	900
CIDm24771772	ENSP00000320337	900
CIDm24771772	ENSP00000321195	910
CIDm24771772	ENSP00000324944	932
CIDm24771772	ENSP00000325136	909
CIDm24771772	ENSP00000332756	910
CIDm24771772	ENSP00000333142	907
CIDm24771772	ENSP00000349325	909
CIDm24771772	ENSP00000350263	900
CIDm24771772	ENSP00000356436	914
CIDm24771772	ENSP00000357475	910
CIDm24771772	ENSP00000359245	911
CIDm24771772	ENSP00000370023	908
CIDm24771772	ENSP00000371084	900
CIDm24771772	ENSP00000382434	914
CIDm24771772	ENSP00000396045	914
CIDm24771772	ENSP00000415203	900
CIDm24771772	ENSP00000442050	970
CIDm24771760	ENSP00000317272	958
CIDm24771758	ENSP00000347046	958
CIDm24768560	ENSP00000228740	958
CIDm24768549	ENSP00000231487	948
CIDm24768548	ENSP00000231487	948
CIDm24768537	ENSP00000011292	959
CIDm24768353	ENSP00000234961	907
CIDm24768278	ENSP00000335153	914
CIDm24767976	ENSP00000263923	983
CIDm24764595	ENSP00000337459	930
CIDm24764449	ENSP00000296474	902
CIDm24764449	ENSP00000317272	944
CIDm24764430	ENSP00000362576	926
CIDm24763642	ENSP00000363596	942
CIDm24762195	ENSP00000309591	946
CIDm24755589	ENSP00000242375	900
CIDm24755589	ENSP00000275016	900
CIDm24755589	ENSP00000297679	900
CIDm24755589	ENSP00000318867	900
CIDm24755588	ENSP00000242375	900
CIDm24755588	ENSP00000297679	900
CIDm24755588	ENSP00000318867	900
CIDm24755587	ENSP00000242375	900
CIDm24755587	ENSP00000318867	900
CIDm24755585	ENSP00000258415	900
CIDm24755584	ENSP00000258415	900
CIDm24755529	ENSP00000242375	900
CIDm24755529	ENSP00000297679	900
CIDm24755492	ENSP00000011653	900
CIDm24755492	ENSP00000046794	900
CIDm24755492	ENSP00000074304	900
CIDm24755492	ENSP00000215832	900
CIDm24755492	ENSP00000216160	900
CIDm24755492	ENSP00000216797	900
CIDm24755492	ENSP00000217233	900
CIDm24755492	ENSP00000217402	900
CIDm24755492	ENSP00000219476	900
CIDm24755492	ENSP00000220751	900
CIDm24755492	ENSP00000221972	900
CIDm24755492	ENSP00000223500	900
CIDm24755492	ENSP00000224337	900
CIDm24755492	ENSP00000226574	900
CIDm24755492	ENSP00000238497	900
CIDm24755492	ENSP00000244007	900
CIDm24755492	ENSP00000249071	900
CIDm24755492	ENSP00000251968	900
CIDm24755492	ENSP00000253794	900
CIDm24755492	ENSP00000254950	900
CIDm24755492	ENSP00000262629	900
CIDm24755492	ENSP00000262741	900
CIDm24755492	ENSP00000262942	900
CIDm24755492	ENSP00000262992	900
CIDm24755492	ENSP00000262995	900
CIDm24755492	ENSP00000263025	900
CIDm24755492	ENSP00000263056	900
CIDm24755492	ENSP00000263125	900
CIDm24755492	ENSP00000263238	900
CIDm24755492	ENSP00000263780	900
CIDm24755492	ENSP00000263904	900
CIDm24755492	ENSP00000263967	900
CIDm24755492	ENSP00000264033	900
CIDm24755492	ENSP00000264122	900
CIDm24755492	ENSP00000265171	900
CIDm24755492	ENSP00000265382	900
CIDm24755492	ENSP00000265960	900
CIDm24755492	ENSP00000266497	900
CIDm24755492	ENSP00000267202	900
CIDm24755492	ENSP00000270202	900
CIDm24755492	ENSP00000271450	900
CIDm24755492	ENSP00000272233	900
CIDm24755492	ENSP00000272317	900
CIDm24755492	ENSP00000275493	900
CIDm24755492	ENSP00000278568	900
CIDm24755492	ENSP00000280333	900
CIDm24755492	ENSP00000282096	900
CIDm24755492	ENSP00000288135	900
CIDm24755492	ENSP00000288422	900
CIDm24755492	ENSP00000288986	900
CIDm24755492	ENSP00000289153	909
CIDm24755492	ENSP00000289902	900
CIDm24755492	ENSP00000290246	900
CIDm24755492	ENSP00000297265	900
CIDm24755492	ENSP00000298229	900
CIDm24755492	ENSP00000298552	900
CIDm24755492	ENSP00000300574	900
CIDm24755492	ENSP00000300692	900
CIDm24755492	ENSP00000301765	900
CIDm24755492	ENSP00000303507	900
CIDm24755492	ENSP00000303939	900
CIDm24755492	ENSP00000304697	900
CIDm24755492	ENSP00000304895	900
CIDm24755492	ENSP00000306253	900
CIDm24755492	ENSP00000308176	900
CIDm24755492	ENSP00000310440	900
CIDm24755492	ENSP00000312185	900
CIDm24755492	ENSP00000314067	900
CIDm24755492	ENSP00000314458	900
CIDm24755492	ENSP00000316176	900
CIDm24755492	ENSP00000316338	900
CIDm24755492	ENSP00000317468	900
CIDm24755492	ENSP00000318629	900
CIDm24755492	ENSP00000319279	900
CIDm24755492	ENSP00000324205	900
CIDm24755492	ENSP00000324491	900
CIDm24755492	ENSP00000324740	900
CIDm24755492	ENSP00000324890	900
CIDm24755492	ENSP00000331201	900
CIDm24755492	ENSP00000331514	900
CIDm24755492	ENSP00000332049	900
CIDm24755492	ENSP00000334448	900
CIDm24755492	ENSP00000335333	900
CIDm24755492	ENSP00000337825	900
CIDm24755492	ENSP00000337853	900
CIDm24755492	ENSP00000339186	900
CIDm24755492	ENSP00000339467	900
CIDm24755492	ENSP00000339826	900
CIDm24755492	ENSP00000340305	900
CIDm24755492	ENSP00000340944	900
CIDm24755492	ENSP00000344220	900
CIDm24755492	ENSP00000344818	900
CIDm24755492	ENSP00000346671	900
CIDm24755492	ENSP00000347792	900
CIDm24755492	ENSP00000348461	900
CIDm24755492	ENSP00000349959	900
CIDm24755492	ENSP00000349960	900
CIDm24755492	ENSP00000352121	910
CIDm24755492	ENSP00000352336	900
CIDm24755492	ENSP00000352575	915
CIDm24755492	ENSP00000353099	900
CIDm24755492	ENSP00000354519	900
CIDm24755492	ENSP00000354558	900
CIDm24755492	ENSP00000354566	900
CIDm24755492	ENSP00000354952	900
CIDm24755492	ENSP00000356602	900
CIDm24755492	ENSP00000357883	900
CIDm24755492	ENSP00000358335	900
CIDm24755492	ENSP00000358525	900
CIDm24755492	ENSP00000359073	900
CIDm24755492	ENSP00000359424	900
CIDm24755492	ENSP00000360154	900
CIDm24755492	ENSP00000360777	900
CIDm24755492	ENSP00000360782	900
CIDm24755492	ENSP00000360916	900
CIDm24755492	ENSP00000361021	900
CIDm24755492	ENSP00000361423	900
CIDm24755492	ENSP00000362115	900
CIDm24755492	ENSP00000362205	900
CIDm24755492	ENSP00000363435	900
CIDm24755492	ENSP00000364114	900
CIDm24755492	ENSP00000364898	900
CIDm24755492	ENSP00000365016	900
CIDm24755492	ENSP00000365312	900
CIDm24755492	ENSP00000366563	912
CIDm24755492	ENSP00000366565	900
CIDm24755492	ENSP00000366746	900
CIDm24755492	ENSP00000367220	900
CIDm24755492	ENSP00000367830	900
CIDm24755492	ENSP00000370744	900
CIDm24755492	ENSP00000370912	900
CIDm24755492	ENSP00000375892	900
CIDm24755492	ENSP00000376544	900
CIDm24755492	ENSP00000380150	900
CIDm24755492	ENSP00000380313	900
CIDm24755492	ENSP00000380921	900
CIDm24755492	ENSP00000382423	900
CIDm24755492	ENSP00000384273	900
CIDm24755492	ENSP00000384534	900
CIDm24755492	ENSP00000384675	900
CIDm24755492	ENSP00000388107	900
CIDm24755492	ENSP00000392812	900
CIDm24755492	ENSP00000398655	900
CIDm24755492	ENSP00000400175	900
CIDm24755492	ENSP00000409667	900
CIDm24755492	ENSP00000413937	900
CIDm24755492	ENSP00000423602	900
CIDm24755492	ENSP00000428924	900
CIDm24755492	ENSP00000430684	900
CIDm24755492	ENSP00000431418	900
CIDm24755492	ENSP00000431445	900
CIDm24755492	ENSP00000437940	900
CIDm24755492	ENSP00000472929	900
CIDm24755486	ENSP00000005340	900
CIDm24755486	ENSP00000011653	915
CIDm24755486	ENSP00000046794	914
CIDm24755486	ENSP00000074304	900
CIDm24755486	ENSP00000078429	927
CIDm24755486	ENSP00000173229	900
CIDm24755486	ENSP00000216160	900
CIDm24755486	ENSP00000216797	915
CIDm24755486	ENSP00000219476	914
CIDm24755486	ENSP00000220003	900
CIDm24755486	ENSP00000220751	900
CIDm24755486	ENSP00000221972	900
CIDm24755486	ENSP00000222330	907
CIDm24755486	ENSP00000223023	936
CIDm24755486	ENSP00000224337	900
CIDm24755486	ENSP00000226574	915
CIDm24755486	ENSP00000228872	900
CIDm24755486	ENSP00000230124	925
CIDm24755486	ENSP00000232461	911
CIDm24755486	ENSP00000242285	908
CIDm24755486	ENSP00000244007	952
CIDm24755486	ENSP00000244741	900
CIDm24755486	ENSP00000248070	909
CIDm24755486	ENSP00000249071	935
CIDm24755486	ENSP00000250559	900
CIDm24755486	ENSP00000251337	909
CIDm24755486	ENSP00000260402	931
CIDm24755486	ENSP00000261405	900
CIDm24755486	ENSP00000262407	900
CIDm24755486	ENSP00000262493	909
CIDm24755486	ENSP00000262629	900
CIDm24755486	ENSP00000262942	931
CIDm24755486	ENSP00000262958	927
CIDm24755486	ENSP00000262992	911
CIDm24755486	ENSP00000262995	907
CIDm24755486	ENSP00000263125	900
CIDm24755486	ENSP00000263238	913
CIDm24755486	ENSP00000263270	900
CIDm24755486	ENSP00000263904	900
CIDm24755486	ENSP00000263967	934
CIDm24755486	ENSP00000264033	909
CIDm24755486	ENSP00000264122	900
CIDm24755486	ENSP00000264380	932
CIDm24755486	ENSP00000264864	927
CIDm24755486	ENSP00000265171	931
CIDm24755486	ENSP00000265382	927
CIDm24755486	ENSP00000265960	907
CIDm24755486	ENSP00000265970	900
CIDm24755486	ENSP00000266497	900
CIDm24755486	ENSP00000270202	940
CIDm24755486	ENSP00000271450	900
CIDm24755486	ENSP00000272233	900
CIDm24755486	ENSP00000275493	914
CIDm24755486	ENSP00000279230	928
CIDm24755486	ENSP00000280333	900
CIDm24755486	ENSP00000286548	939
CIDm24755486	ENSP00000288135	907
CIDm24755486	ENSP00000288422	900
CIDm24755486	ENSP00000288986	919
CIDm24755486	ENSP00000289153	913
CIDm24755486	ENSP00000289902	900
CIDm24755486	ENSP00000292807	900
CIDm24755486	ENSP00000294129	900
CIDm24755486	ENSP00000296003	900
CIDm24755486	ENSP00000298229	919
CIDm24755486	ENSP00000300574	913
CIDm24755486	ENSP00000300692	900
CIDm24755486	ENSP00000303507	900
CIDm24755486	ENSP00000304895	927
CIDm24755486	ENSP00000306124	908
CIDm24755486	ENSP00000306253	926
CIDm24755486	ENSP00000308176	925
CIDm24755486	ENSP00000309103	900
CIDm24755486	ENSP00000310244	924
CIDm24755486	ENSP00000312999	907
CIDm24755486	ENSP00000314458	945
CIDm24755486	ENSP00000316029	921
CIDm24755486	ENSP00000316054	900
CIDm24755486	ENSP00000316176	909
CIDm24755486	ENSP00000316809	945
CIDm24755486	ENSP00000319279	900
CIDm24755486	ENSP00000320924	900
CIDm24755486	ENSP00000324740	900
CIDm24755486	ENSP00000324806	907
CIDm24755486	ENSP00000324890	900
CIDm24755486	ENSP00000325285	900
CIDm24755486	ENSP00000330237	908
CIDm24755486	ENSP00000331201	900
CIDm24755486	ENSP00000331514	900
CIDm24755486	ENSP00000331602	900
CIDm24755486	ENSP00000332049	900
CIDm24755486	ENSP00000333656	900
CIDm24755486	ENSP00000334448	900
CIDm24755486	ENSP00000335333	962
CIDm24755486	ENSP00000337825	911
CIDm24755486	ENSP00000337853	900
CIDm24755486	ENSP00000338185	936
CIDm24755486	ENSP00000338864	900
CIDm24755486	ENSP00000338934	930
CIDm24755486	ENSP00000339186	908
CIDm24755486	ENSP00000339299	900
CIDm24755486	ENSP00000339467	900
CIDm24755486	ENSP00000339826	900
CIDm24755486	ENSP00000340305	900
CIDm24755486	ENSP00000340944	908
CIDm24755486	ENSP00000341189	909
CIDm24755486	ENSP00000341698	909
CIDm24755486	ENSP00000342793	911
CIDm24755486	ENSP00000343027	907
CIDm24755486	ENSP00000344220	917
CIDm24755486	ENSP00000345752	912
CIDm24755486	ENSP00000346671	914
CIDm24755486	ENSP00000346839	911
CIDm24755486	ENSP00000347792	929
CIDm24755486	ENSP00000348461	943
CIDm24755486	ENSP00000348786	900
CIDm24755486	ENSP00000349959	912
CIDm24755486	ENSP00000349960	900
CIDm24755486	ENSP00000351926	923
CIDm24755486	ENSP00000352121	908
CIDm24755486	ENSP00000352336	911
CIDm24755486	ENSP00000352575	919
CIDm24755486	ENSP00000352802	922
CIDm24755486	ENSP00000353099	900
CIDm24755486	ENSP00000354519	917
CIDm24755486	ENSP00000354558	916
CIDm24755486	ENSP00000354566	900
CIDm24755486	ENSP00000354952	907
CIDm24755486	ENSP00000356155	920
CIDm24755486	ENSP00000357883	940
CIDm24755486	ENSP00000358335	900
CIDm24755486	ENSP00000358525	910
CIDm24755486	ENSP00000358867	907
CIDm24755486	ENSP00000359073	900
CIDm24755486	ENSP00000359417	912
CIDm24755486	ENSP00000359423	923
CIDm24755486	ENSP00000359424	900
CIDm24755486	ENSP00000359665	914
CIDm24755486	ENSP00000360154	946
CIDm24755486	ENSP00000360683	900
CIDm24755486	ENSP00000360777	911
CIDm24755486	ENSP00000360782	900
CIDm24755486	ENSP00000360798	936
CIDm24755486	ENSP00000360916	900
CIDm24755486	ENSP00000361021	935
CIDm24755486	ENSP00000361818	914
CIDm24755486	ENSP00000362115	918
CIDm24755486	ENSP00000362205	900
CIDm24755486	ENSP00000363435	926
CIDm24755486	ENSP00000364114	900
CIDm24755486	ENSP00000364898	915
CIDm24755486	ENSP00000365016	900
CIDm24755486	ENSP00000365411	900
CIDm24755486	ENSP00000365757	963
CIDm24755486	ENSP00000365807	900
CIDm24755486	ENSP00000365891	924
CIDm24755486	ENSP00000366563	900
CIDm24755486	ENSP00000366746	900
CIDm24755486	ENSP00000367220	930
CIDm24755486	ENSP00000368169	907
CIDm24755486	ENSP00000369981	926
CIDm24755486	ENSP00000370744	917
CIDm24755486	ENSP00000370912	900
CIDm24755486	ENSP00000371221	912
CIDm24755486	ENSP00000373713	928
CIDm24755486	ENSP00000373864	915
CIDm24755486	ENSP00000376372	900
CIDm24755486	ENSP00000376445	915
CIDm24755486	ENSP00000376544	900
CIDm24755486	ENSP00000378845	909
CIDm24755486	ENSP00000380150	900
CIDm24755486	ENSP00000380271	900
CIDm24755486	ENSP00000380313	917
CIDm24755486	ENSP00000380921	908
CIDm24755486	ENSP00000381339	909
CIDm24755486	ENSP00000384273	900
CIDm24755486	ENSP00000384534	900
CIDm24755486	ENSP00000384675	900
CIDm24755486	ENSP00000386878	924
CIDm24755486	ENSP00000389140	907
CIDm24755486	ENSP00000391669	900
CIDm24755486	ENSP00000392812	925
CIDm24755486	ENSP00000398655	907
CIDm24755486	ENSP00000400175	927
CIDm24755486	ENSP00000401303	911
CIDm24755486	ENSP00000401399	900
CIDm24755486	ENSP00000406209	921
CIDm24755486	ENSP00000408695	950
CIDm24755486	ENSP00000409667	972
CIDm24755486	ENSP00000413234	927
CIDm24755486	ENSP00000413937	915
CIDm24755486	ENSP00000421280	900
CIDm24755486	ENSP00000423602	900
CIDm24755486	ENSP00000428924	914
CIDm24755486	ENSP00000430684	900
CIDm24755486	ENSP00000431418	900
CIDm24755486	ENSP00000431445	900
CIDm24755486	ENSP00000437940	900
CIDm24755486	ENSP00000472929	915
CIDm24755485	ENSP00000074304	900
CIDm24755485	ENSP00000180173	900
CIDm24755485	ENSP00000230124	900
CIDm24755485	ENSP00000262992	900
CIDm24755485	ENSP00000264380	900
CIDm24755485	ENSP00000265382	900
CIDm24755485	ENSP00000296003	900
CIDm24755485	ENSP00000325285	900
CIDm24755485	ENSP00000335333	900
CIDm24755485	ENSP00000345752	900
CIDm24755485	ENSP00000347792	900
CIDm24755485	ENSP00000357883	900
CIDm24755485	ENSP00000359417	900
CIDm24755485	ENSP00000359423	900
CIDm24755485	ENSP00000371221	900
CIDm24755485	ENSP00000373713	900
CIDm24755485	ENSP00000409667	900
CIDm24755482	ENSP00000005340	900
CIDm24755482	ENSP00000074304	911
CIDm24755482	ENSP00000244007	913
CIDm24755482	ENSP00000262992	900
CIDm24755482	ENSP00000264864	959
CIDm24755482	ENSP00000265382	948
CIDm24755482	ENSP00000265970	927
CIDm24755482	ENSP00000266497	951
CIDm24755482	ENSP00000279230	932
CIDm24755482	ENSP00000296003	900
CIDm24755482	ENSP00000298229	924
CIDm24755482	ENSP00000316054	900
CIDm24755482	ENSP00000325285	907
CIDm24755482	ENSP00000335333	960
CIDm24755482	ENSP00000338185	911
CIDm24755482	ENSP00000345752	907
CIDm24755482	ENSP00000347792	929
CIDm24755482	ENSP00000352575	918
CIDm24755482	ENSP00000354519	907
CIDm24755482	ENSP00000356155	956
CIDm24755482	ENSP00000357883	975
CIDm24755482	ENSP00000359417	900
CIDm24755482	ENSP00000359423	923
CIDm24755482	ENSP00000359665	979
CIDm24755482	ENSP00000360154	943
CIDm24755482	ENSP00000360777	935
CIDm24755482	ENSP00000360782	900
CIDm24755482	ENSP00000361021	911
CIDm24755482	ENSP00000362115	941
CIDm24755482	ENSP00000367747	911
CIDm24755482	ENSP00000368169	900
CIDm24755482	ENSP00000371221	911
CIDm24755482	ENSP00000373399	918
CIDm24755482	ENSP00000373713	951
CIDm24755482	ENSP00000384534	911
CIDm24755482	ENSP00000392812	909
CIDm24755482	ENSP00000409667	931
CIDm24755482	ENSP00000413937	911
CIDm24755481	ENSP00000074304	913
CIDm24755481	ENSP00000180173	909
CIDm24755481	ENSP00000230124	929
CIDm24755481	ENSP00000262039	969
CIDm24755481	ENSP00000262992	910
CIDm24755481	ENSP00000264380	976
CIDm24755481	ENSP00000264864	912
CIDm24755481	ENSP00000265382	916
CIDm24755481	ENSP00000265970	916
CIDm24755481	ENSP00000266497	914
CIDm24755481	ENSP00000296003	918
CIDm24755481	ENSP00000298229	928
CIDm24755481	ENSP00000325285	918
CIDm24755481	ENSP00000325958	900
CIDm24755481	ENSP00000335333	909
CIDm24755481	ENSP00000345752	929
CIDm24755481	ENSP00000347032	913
CIDm24755481	ENSP00000347792	936
CIDm24755481	ENSP00000349205	973
CIDm24755481	ENSP00000352121	900
CIDm24755481	ENSP00000352575	928
CIDm24755481	ENSP00000357883	913
CIDm24755481	ENSP00000359417	920
CIDm24755481	ENSP00000359423	940
CIDm24755481	ENSP00000359665	956
CIDm24755481	ENSP00000361021	908
CIDm24755481	ENSP00000365757	923
CIDm24755481	ENSP00000371221	923
CIDm24755481	ENSP00000373713	923
CIDm24755481	ENSP00000384534	928
CIDm24755481	ENSP00000409667	943
CIDm24755481	ENSP00000413937	928
CIDm24752844	ENSP00000353731	958
CIDm24752838	ENSP00000388648	958
CIDm24748710	ENSP00000354850	927
CIDm24748573	ENSP00000217244	964
CIDm24748204	ENSP00000216911	965
CIDm24748204	ENSP00000463999	936
CIDm24748050	ENSP00000318585	958
CIDm24745335	ENSP00000256906	945
CIDm24180721	ENSP00000362608	958
CIDm24180719	ENSP00000288602	972
CIDm24180717	ENSP00000343577	958
CIDm24180714	ENSP00000368066	958
CIDm24180125	ENSP00000212015	979
CIDm24180125	ENSP00000372191	900
CIDm24178121	ENSP00000262269	909
CIDm24178108	ENSP00000357882	914
CIDm23727982	ENSP00000266970	962
CIDm23727982	ENSP00000274026	957
CIDm23727981	ENSP00000266970	962
CIDm23727981	ENSP00000274026	960
CIDm23725625	ENSP00000355759	996
CIDm23724738	ENSP00000218104	900
CIDm23724738	ENSP00000420914	900
CIDm23724726	ENSP00000285093	900
CIDm23724726	ENSP00000325136	900
CIDm23724726	ENSP00000333664	900
CIDm23724726	ENSP00000367086	900
CIDm23724725	ENSP00000285093	900
CIDm23724725	ENSP00000325136	900
CIDm23724725	ENSP00000333664	900
CIDm23724724	ENSP00000357535	900
CIDm23724723	ENSP00000357535	900
CIDm23724722	ENSP00000285093	900
CIDm23724722	ENSP00000325136	900
CIDm23724722	ENSP00000333664	900
CIDm23724721	ENSP00000285093	900
CIDm23724721	ENSP00000325136	900
CIDm23724721	ENSP00000333664	900
CIDm23724720	ENSP00000357535	900
CIDm23724719	ENSP00000357535	900
CIDm23724718	ENSP00000285093	900
CIDm23724718	ENSP00000325136	900
CIDm23724718	ENSP00000333664	900
CIDm23724717	ENSP00000285093	900
CIDm23724717	ENSP00000325136	900
CIDm23724717	ENSP00000333664	900
CIDm23724716	ENSP00000357535	900
CIDm23724715	ENSP00000357535	900
CIDm23724644	ENSP00000218104	900
CIDm23724644	ENSP00000278840	900
CIDm23724644	ENSP00000346693	900
CIDm23724639	ENSP00000278840	900
CIDm23724639	ENSP00000281455	900
CIDm23724639	ENSP00000289416	900
CIDm23724639	ENSP00000296869	900
CIDm23724639	ENSP00000301956	900
CIDm23724639	ENSP00000327916	900
CIDm23724639	ENSP00000339787	900
CIDm23724639	ENSP00000340296	900
CIDm23724639	ENSP00000348429	900
CIDm23724639	ENSP00000350012	900
CIDm23724639	ENSP00000382349	900
CIDm23690938	ENSP00000225275	900
CIDm23690938	ENSP00000354612	954
CIDm23690938	ENSP00000356438	947
CIDm23663989	ENSP00000354612	953
CIDm23663989	ENSP00000356438	911
CIDm23663989	ENSP00000363512	983
CIDm23649209	ENSP00000270202	962
CIDm23644575	ENSP00000261465	958
CIDm23643664	ENSP00000337949	928
CIDm23642304	ENSP00000234961	994
CIDm23629654	ENSP00000308720	921
CIDm23624255	ENSP00000335153	986
CIDm23624249	ENSP00000379098	958
CIDm23400214	ENSP00000229794	958
CIDm23023001	ENSP00000231487	948
CIDm22833663	ENSP00000278353	900
CIDm22833663	ENSP00000304736	951
CIDm22833663	ENSP00000346693	900
CIDm22833663	ENSP00000359022	900
CIDm22833663	ENSP00000361536	900
CIDm22692237	ENSP00000228740	958
CIDm22690393	ENSP00000228740	958
CIDm22557045	ENSP00000269571	901
CIDm22479942	ENSP00000389338	958
CIDm22460023	ENSP00000264027	900
CIDm22460023	ENSP00000347717	900
CIDm22254068	ENSP00000339377	950
CIDm22227744	ENSP00000370373	918
CIDm22049997	ENSP00000229794	962
CIDm21983286	ENSP00000313490	939
CIDm21967920	ENSP00000368767	907
CIDm21903911	ENSP00000216264	952
CIDm21903911	ENSP00000219334	921
CIDm21903911	ENSP00000263847	900
CIDm21903911	ENSP00000301452	952
CIDm21903911	ENSP00000316476	909
CIDm21903911	ENSP00000332656	907
CIDm21903911	ENSP00000342609	916
CIDm21903911	ENSP00000345656	900
CIDm21903911	ENSP00000351981	920
CIDm21903911	ENSP00000354829	920
CIDm21903911	ENSP00000378897	919
CIDm21903911	ENSP00000386531	912
CIDm21903911	ENSP00000417175	900
CIDm21903911	ENSP00000417659	900
CIDm21894450	ENSP00000247306	963
CIDm21894450	ENSP00000332602	953
CIDm21874557	ENSP00000336630	950
CIDm21618712	ENSP00000345708	926
CIDm21618712	ENSP00000374467	911
CIDm21618712	ENSP00000387662	925
CIDm21581654	ENSP00000302811	900
CIDm21350391	ENSP00000209668	900
CIDm21350391	ENSP00000225740	900
CIDm21350391	ENSP00000255084	900
CIDm21350391	ENSP00000265512	900
CIDm21350391	ENSP00000296412	900
CIDm21350391	ENSP00000306606	900
CIDm21350391	ENSP00000332256	900
CIDm21350391	ENSP00000378359	900
CIDm21350391	ENSP00000420269	900
CIDm21252281	ENSP00000232461	900
CIDm21081761	ENSP00000317272	958
CIDm21078798	ENSP00000229794	958
CIDm20629114	ENSP00000339377	984
CIDm20620240	ENSP00000260302	919
CIDm20541332	ENSP00000216117	962
CIDm20395942	ENSP00000269298	900
CIDm20395942	ENSP00000368572	900
CIDm19913541	ENSP00000307252	900
CIDm19754075	ENSP00000365775	904
CIDm18770279	ENSP00000003100	900
CIDm18755409	ENSP00000272190	912
CIDm18635694	ENSP00000166534	900
CIDm18635694	ENSP00000263556	900
CIDm18635694	ENSP00000332170	900
CIDm18516661	ENSP00000243167	908
CIDm18376720	ENSP00000364709	998
CIDm18220317	ENSP00000296027	916
CIDm18218739	ENSP00000201979	949
CIDm17796993	ENSP00000011292	958
CIDm17796835	ENSP00000263321	941
CIDm17796835	ENSP00000373570	916
CIDm17756770	ENSP00000172229	900
CIDm17756770	ENSP00000216124	900
CIDm17756770	ENSP00000340409	900
CIDm17756770	ENSP00000358525	900
CIDm17756770	ENSP00000378394	900
CIDm17756737	ENSP00000198801	900
CIDm17756737	ENSP00000216180	900
CIDm17756737	ENSP00000223114	900
CIDm17756737	ENSP00000228027	900
CIDm17756737	ENSP00000244289	900
CIDm17756737	ENSP00000256104	900
CIDm17756737	ENSP00000259938	911
CIDm17756737	ENSP00000265052	909
CIDm17756737	ENSP00000337701	900
CIDm17756737	ENSP00000358223	923
CIDm17756737	ENSP00000361151	909
CIDm17756737	ENSP00000406674	900
CIDm17756618	ENSP00000227758	956
CIDm17756618	ENSP00000263464	928
CIDm17755052	ENSP00000263967	970
CIDm17755052	ENSP00000289153	977
CIDm17755052	ENSP00000352121	962
CIDm17755052	ENSP00000366563	977
CIDm17754772	ENSP00000343204	998
CIDm17754772	ENSP00000371067	994
CIDm17754073	ENSP00000254301	900
CIDm17751819	ENSP00000309591	946
CIDm17414308	ENSP00000318912	958
CIDm17390927	ENSP00000308541	958
CIDm16760394	ENSP00000311032	924
CIDm16760286	ENSP00000297373	916
CIDm16760286	ENSP00000324806	907
CIDm16759607	ENSP00000337949	907
CIDm16758228	ENSP00000361850	958
CIDm16755624	ENSP00000251363	918
CIDm16755624	ENSP00000271688	924
CIDm16755624	ENSP00000284382	918
CIDm16755624	ENSP00000306579	947
CIDm16755624	ENSP00000307126	931
CIDm16755624	ENSP00000316476	918
CIDm16755624	ENSP00000325485	918
CIDm16755623	ENSP00000307126	930
CIDm16755623	ENSP00000434480	953
CIDm16750408	ENSP00000388648	968
CIDm16750094	ENSP00000361423	961
CIDm16750073	ENSP00000363822	958
CIDm16750059	ENSP00000353731	958
CIDm16750040	ENSP00000206249	958
CIDm16742063	ENSP00000263923	917
CIDm16741237	ENSP00000356070	958
CIDm16739330	ENSP00000353731	977
CIDm16738692	ENSP00000026218	900
CIDm16738692	ENSP00000074304	942
CIDm16738692	ENSP00000180173	900
CIDm16738692	ENSP00000218104	900
CIDm16738692	ENSP00000219789	921
CIDm16738692	ENSP00000230124	966
CIDm16738692	ENSP00000233242	900
CIDm16738692	ENSP00000236850	900
CIDm16738692	ENSP00000240617	900
CIDm16738692	ENSP00000252486	900
CIDm16738692	ENSP00000262039	977
CIDm16738692	ENSP00000262101	900
CIDm16738692	ENSP00000262992	911
CIDm16738692	ENSP00000264380	983
CIDm16738692	ENSP00000264864	908
CIDm16738692	ENSP00000265382	922
CIDm16738692	ENSP00000265970	918
CIDm16738692	ENSP00000266497	934
CIDm16738692	ENSP00000278840	900
CIDm16738692	ENSP00000290472	913
CIDm16738692	ENSP00000295887	913
CIDm16738692	ENSP00000296003	938
CIDm16738692	ENSP00000299767	918
CIDm16738692	ENSP00000308165	900
CIDm16738692	ENSP00000312286	921
CIDm16738692	ENSP00000320337	900
CIDm16738692	ENSP00000320866	900
CIDm16738692	ENSP00000325285	913
CIDm16738692	ENSP00000325958	927
CIDm16738692	ENSP00000334738	922
CIDm16738692	ENSP00000335333	929
CIDm16738692	ENSP00000345752	928
CIDm16738692	ENSP00000347792	949
CIDm16738692	ENSP00000349205	969
CIDm16738692	ENSP00000352121	941
CIDm16738692	ENSP00000357883	929
CIDm16738692	ENSP00000359417	914
CIDm16738692	ENSP00000359423	945
CIDm16738692	ENSP00000359665	933
CIDm16738692	ENSP00000360154	931
CIDm16738692	ENSP00000360777	936
CIDm16738692	ENSP00000361021	989
CIDm16738692	ENSP00000371221	911
CIDm16738692	ENSP00000373713	961
CIDm16738692	ENSP00000382434	913
CIDm16738692	ENSP00000384534	922
CIDm16738692	ENSP00000409667	951
CIDm16738692	ENSP00000413937	940
CIDm16737207	ENSP00000306138	978
CIDm16736978	ENSP00000270202	946
CIDm16736978	ENSP00000354558	964
CIDm16736529	ENSP00000335153	931
CIDm16731825	ENSP00000364709	975
CIDm16727410	ENSP00000299847	959
CIDm16727410	ENSP00000359285	920
CIDm16727410	ENSP00000407546	989
CIDm16726072	ENSP00000261465	958
CIDm16725330	ENSP00000430269	982
CIDm16722836	ENSP00000343204	902
CIDm16722836	ENSP00000371067	988
CIDm16722111	ENSP00000308895	900
CIDm16722111	ENSP00000318868	900
CIDm16722111	ENSP00000365775	900
CIDm16722111	ENSP00000450560	900
CIDm16721129	ENSP00000261707	933
CIDm16683012	ENSP00000391592	917
CIDm16660135	ENSP00000282753	908
CIDm16659841	ENSP00000264657	983
CIDm16659841	ENSP00000343204	917
CIDm16659841	ENSP00000371067	995
CIDm16654980	ENSP00000270202	962
CIDm16654980	ENSP00000352121	958
CIDm16224745	ENSP00000388648	959
CIDm16220188	ENSP00000229794	962
CIDm16220172	ENSP00000003084	986
CIDm16219807	ENSP00000353791	922
CIDm16213033	ENSP00000295030	902
CIDm16213033	ENSP00000315680	961
CIDm16213033	ENSP00000407401	969
CIDm16158207	ENSP00000261170	925
CIDm16156130	ENSP00000362353	998
CIDm16150097	ENSP00000323516	921
CIDm16137348	ENSP00000226413	967
CIDm16136245	ENSP00000226413	973
CIDm16134896	ENSP00000376177	927
CIDm16133831	ENSP00000362353	982
CIDm16133814	ENSP00000243911	982
CIDm16133814	ENSP00000299766	960
CIDm16133814	ENSP00000318077	934
CIDm16133814	ENSP00000451605	911
CIDm16133798	ENSP00000340943	943
CIDm16133798	ENSP00000381333	941
CIDm16132429	ENSP00000366416	996
CIDm16132180	ENSP00000299727	904
CIDm16132139	ENSP00000243911	992
CIDm16132139	ENSP00000299766	998
CIDm16132139	ENSP00000318077	992
CIDm16132139	ENSP00000451605	998
CIDm16131448	ENSP00000301908	950
CIDm16131448	ENSP00000336764	997
CIDm16131138	ENSP00000451605	962
CIDm16130961	ENSP00000255008	975
CIDm16130961	ENSP00000267377	975
CIDm16130961	ENSP00000293897	968
CIDm16130961	ENSP00000350198	988
CIDm16130957	ENSP00000226413	948
CIDm16130049	ENSP00000342307	933
CIDm16129682	ENSP00000321999	954
CIDm16129681	ENSP00000255008	998
CIDm16129681	ENSP00000267377	997
CIDm16129681	ENSP00000293897	997
CIDm16129681	ENSP00000350198	999
CIDm16129679	ENSP00000262178	992
CIDm16129679	ENSP00000327246	984
CIDm16129675	ENSP00000295589	932
CIDm16129675	ENSP00000335544	915
CIDm16129675	ENSP00000342070	908
CIDm16129638	ENSP00000342307	903
CIDm16129582	ENSP00000352157	958
CIDm16126898	ENSP00000272190	968
CIDm16126651	ENSP00000308176	997
CIDm16124959	ENSP00000388648	958
CIDm16122638	ENSP00000260731	958
CIDm16122607	ENSP00000344220	958
CIDm16122583	ENSP00000256104	930
CIDm16122553	ENSP00000282841	972
CIDm16083054	ENSP00000265572	911
CIDm16082937	ENSP00000234961	921
CIDm16078986	ENSP00000309771	989
CIDm16070041	ENSP00000342385	946
CIDm16069987	ENSP00000233840	931
CIDm16069987	ENSP00000258317	900
CIDm16069987	ENSP00000294064	900
CIDm16069987	ENSP00000348019	929
CIDm16068384	ENSP00000407546	905
CIDm16061227	ENSP00000328777	900
CIDm16061067	ENSP00000221730	900
CIDm16061067	ENSP00000359410	900
CIDm16061067	ENSP00000430269	900
CIDm16061066	ENSP00000221730	900
CIDm16061066	ENSP00000359410	900
CIDm16061066	ENSP00000430269	900
CIDm16058630	ENSP00000285930	968
CIDm16058629	ENSP00000285930	966
CIDm16049769	ENSP00000353731	956
CIDm16048642	ENSP00000263826	911
CIDm16048642	ENSP00000270202	982
CIDm16048642	ENSP00000375892	913
CIDm16048554	ENSP00000266970	977
CIDm16048554	ENSP00000362361	976
CIDm16048554	ENSP00000378699	971
CIDm16048554	ENSP00000419782	979
CIDm16046126	ENSP00000266970	924
CIDm16042458	ENSP00000359380	910
CIDm16041424	ENSP00000216911	953
CIDm16041424	ENSP00000263923	922
CIDm16040306	ENSP00000228740	964
CIDm16040294	ENSP00000350941	945
CIDm16040279	ENSP00000353731	958
CIDm16038374	ENSP00000390600	995
CIDm16038368	ENSP00000430269	973
CIDm16038120	ENSP00000263800	970
CIDm16038120	ENSP00000268035	912
CIDm16038120	ENSP00000303830	912
CIDm16038120	ENSP00000357178	940
CIDm16038120	ENSP00000357494	909
CIDm16038120	ENSP00000373700	998
CIDm16038120	ENSP00000394734	903
CIDm16037396	ENSP00000260653	902
CIDm16019966	ENSP00000220764	900
CIDm16019966	ENSP00000301729	908
CIDm16019966	ENSP00000409612	900
CIDm16007391	ENSP00000178640	908
CIDm16007391	ENSP00000302898	928
CIDm16007391	ENSP00000463999	986
CIDm16007367	ENSP00000459962	961
CIDm16004692	ENSP00000315011	979
CIDm16004692	ENSP00000366416	948
CIDm15991577	ENSP00000353731	958
CIDm15991547	ENSP00000164139	966
CIDm15991546	ENSP00000164139	957
CIDm15984134	ENSP00000218721	955
CIDm15983966	ENSP00000300093	984
CIDm15981080	ENSP00000282397	902
CIDm15981080	ENSP00000317272	934
CIDm15958586	ENSP00000247461	900
CIDm15958586	ENSP00000300289	900
CIDm15958586	ENSP00000320866	900
CIDm15958586	ENSP00000340466	900
CIDm15951529	ENSP00000363822	995
CIDm15949613	ENSP00000263923	960
CIDm15949395	ENSP00000332812	924
CIDm15942655	ENSP00000334145	958
CIDm15942655	ENSP00000364731	958
CIDm15942101	ENSP00000335153	958
CIDm15925916	ENSP00000363229	986
CIDm15897928	ENSP00000206249	958
CIDm15613503	ENSP00000258168	900
CIDm15602759	ENSP00000341828	900
CIDm15602694	ENSP00000354511	953
CIDm15521397	ENSP00000447173	948
CIDm15096371	ENSP00000369519	900
CIDm14731723	ENSP00000317842	900
CIDm14731723	ENSP00000353720	900
CIDm14731723	ENSP00000428864	900
[truncated: 114,199 more rows]
